# Supplementary material for: SuPAR mediates viral response proteinuria by rapidly changing podocyte function
Source: Nat Commun. 2023 Jul 21;14:4414. doi: 10.1038/s41467-023-40165-5 (PMC10362037; doi:10.1038/s41467-023-40165-5)
Supplement: Supplementary file 4 — Source Data [file 41467_2023_40165_MOESM4_ESM.xlsx]

## Sheet: Fig 1b
Fig 1b
suPAR levels (pg/mL)
Control	2019-nCov
300	2028.7
400	3000
200	1677.4
227.4	3917.5

## Sheet: Fig 1c
Fig 1c
Proteinuria profile [albumin (mg)/creatinine (g)]
Control	2019-nCov
12.8371	71.3694
9.99949	27.884
4.53632	111.772
8.83774	106.5

## Sheet: Fig 1g
Fig 1g
Podocyte filtration slit density (FSD)
Control	2019-nCov
2.56	1.98
2.54	1.89
2.5	1.94
2.45	1.62
2.54	1.77
2.36	1.17
2.45	1.21
2.46	1.54
2.3	1.8
2.49	1.31
2.79	1.26
2.51	1.09
1.78	1.55
2.61	1.68
2.23	1.89
1.79	1.96
2.1	1.8
2.32	1.74
1.79	1.8
1.89	2.08
2.11	1.83
2.63	1.84
2.08	1.66
2.25	1.7
2.26	1.58
1.24	2.12
2.32	1.79
2.38	1.78
2.35	1.91
1.87	1.8
	2.3
	2.15
	1.79
	2.18
	2
	2.03
	2
	1.74
	1.78
	2.17
	2.18
	2.1
	1.76
	0.9
	2.1
	1.69
	1.83
	2.21
	0.01
	2.05
	1.98
	1.82
	1.66
	1.54
	1.78
	2.18
	1.85
	1.61
	1.91
	1.15

## Sheet: Fig 2b
Fig 2b
Proteinuria profile [albumin (mg)/creatinine (g)]
D0									D11
B6	118.43	95.44	89.37	117.69	89.98	36.49	31.1285	9.33182	33.93	61.51	241.79	57.66	58.04	21.79	17.9298	3.63206
uPARKO	85.31	78.72	74.65	58.2	33.4775	3.90236	15.3268	26.7169	94.9	91.03	135.2	59.93	7.58953	22.0717	11.9957	10.0306
suPAR-Tg	121.86	85.11	127.68	120.64	56.84	28.74	38.02	60.45	314.22	339.89	281.05	310.19	238.73	245.71	278.74	732.28

## Sheet: Fig 2d
Fig 2d
Podocyte foot process effacement (FP count per μm GBM)
B6	uPARKO	suPAR-Tg
2.375	2.54335	2.22222
2.14592	2.58503	1.96078
2.38462	2.29299	1.9375
2.45989	2.25564	1.58824
2.40343	2.42038	1.82266
2.07049	2	1.50327
2.13636	1.91617	2.21239
2.14592	2.44131	1.1043
2.41107	2.67516	1.75
2.63473	2.89017	1.64706

## Sheet: Fig 2e
Fig 2e
Proteinuria profile [albumin (mg)/creatinine (g)]
	IgG isotype control						uPAR Mab
D0	57.1497	18.0786	47.11	32.71	36.18	41.69	18.6278	28.891	61.4221	54.97	64.05	27.12
D11	560.14	283.86	215.4	285.28	325.06	221.79	35.1	118.64	35.68	41.11	134.2	16.2

## Sheet: Fig 2f
Fig 2f
Proteinuria profile [albumin (mg)/creatinine (g)]
	Saline						BNT162b2 Vaccine
D0	25.6724	22.4093	30.2819	19.9897	19.5501	84.0383	48.7119	44.7301	99.5911	87.1531	12.2825	39.5801
D11	68.0521	48.9019	42.2409	41.9089	72.5789	76.5801	74.3857	137.981	44.5724	24.9958	19.5083	50.4922
D22	123.671	145.445	194.738	277.549	74.141	214.949	67.427	18.8631	21.986	21.6197	8.43539	27.6029

## Sheet: Fig 3a
Fig 3a
Proteinuria profile [albumin (mg)/creatinine (g)]
D0	D11
47.78	87.27
48.06	38.53
30.06	64.61
62.3696	27.6029
29.2307	28.4032
67.2438	8.11349

## Sheet: Fig 3b
Fig 3b
Proteinuria profile [albumin (mg)/creatinine (g)]
D0	D11
41.13	78.08
53.2	78.2
60.21	324.91
42.37	116.32
41.71	94.99

## Sheet: Fig 3c
Fig 3c
Proteinuria profile [albumin (mg)/creatinine (g)]
D0	D11
31.506	41.857
32.912	29.592
38.414	93.448
50.529	34.663
35.2622	33.3113
48.5667	22.9007

[truncated: 12 more sheets: Fig 3d, Fig 3e, Fig 3f, Fig 4e, Fig 4f, Fig 5, SFig 2, SFig 3, SFig 4, SFig 5, SFig 6, SFig 9]
